# Supplementary material for: Data for validation of osteometric methods in forensic anthropology
Source: Data Brief. 2018 May 7;19:21–8. doi: 10.1016/j.dib.2018.04.148 (PMC5992973; doi:10.1016/j.dib.2018.04.148)
Supplement: Supplementary file 2 — Supplementary material [file mmc2.xlsx]

## Sheet: INTRAOBSERVER TEM
	OBSERVER 1 (L)								OBSERVER 2 (H)								OBSERVER 3 (N)								OBSERVER 4 (S)
UT skeleton ID	GOL_L1	GOL_L2	GOL_L3	GOL_L4					GOL_H1	GOL_H2	GOL_H3	GOL_H4					GOL_N1	GOL_N2	GOL_N3	GOL_N4					GOL_S1	GOL_S2	GOL_S3	GOL_S4
UT68-07D	167	166	168	168	111893	111890	2.75		168	168	167	167	112226	112225	1		167	168	166	168	111893	111890	2.75		168	167	167	167	111891	111890	0.75
UT70-06D	180	181	181	180	130322	130321	1		180	180	180	180	129600	129600	0		179	180	181	180	129602	129600	2		180	180	180	181	129961	129960	0.75
UT72-06D	189	189	189	189	142884	142884	0		190	190	189	190	144021	144020	0.75		190	190	189	190	144021	144020	0.75		189	189	190	190	143642	143641	1
UT72-07D	183	184	183	184	134690	134689	1		184	183	184	183	134690	134689	1		184	184	183	184	135057	135056	0.75		184	183	184	183	134690	134689	1
UT76-06D	186	186	185	188	138761	138756	4.75		185	187	185	187	138388	138384	4		187	186	186	187	139130	139129	1		187	188	190	190	142513	142506	6.75
UT76-07D	185	186	185	186	137642	137641	1		186	185	185	186	137642	137641	1		186	185	185	185	137271	137270	0.75		185	186	186	186	138013	138012	0.75
UT78-07D	183	186	186	186	137277	137270	6.75		186	185	185	186	137642	137641	1		187	188	186	186	139505	139502	2.75		186	186	186	186	138384	138384	0
UT79-07D	196	197	196	197	154450	154449	1		196	197	197	196	154450	154449	1		196	197	197	196	154450	154449	1		197	197	197	197	155236	155236	0
UT82-06D	202	202	202	202	163216	163216	0		203	202	203	202	164026	164025	1		200	202	202	202	162412	162409	3		202	202	203	203	164026	164025	1
UT82-07D	179	180	179	180	128882	128881	1		180	179	180	179	128882	128881	1		180	180	180	179	129241	129240	0.75		180	180	180	180	129600	129600	0
UT82-08D	194	194	194	195	150933	150932	0.75		194	194	194	194	150544	150544	0		193	195	194	194	150546	150544	2		194	194	195	194	150933	150932	0.75
UT86-07D	170	171	170	171	116282	116281	1		170	169	170	169	114922	114921	1		171	172	170	170	116625	116622	2.75		171	170	170	171	116282	116281	1
UT87-07D	196	198	197	198	155633	155630	2.75		196	197	197	197	154843	154842	0.75		197	198	198	198	156421	156420	0.75		198	197	197	197	155631	155630	0.75
UT88-07D	184	186	185	186	137273	137270	2.75		186	186	186	186	138384	138384	0		186	186	187	187	139130	139129	1		187	186	186	186	138757	138756	0.75
UT89-07D	180	181	180	182	130685	130682	2.75		180	179	180	179	128882	128881	1		180	181	182	180	130685	130682	2.75		180	181	181	180	130322	130321	1
UT96-06D	181	182	181	183	132135	132132	2.75		182	181	182	181	131770	131769	1		183	183	182	183	133591	133590	0.75		184	183	183	183	134323	134322	0.75
UT98-06D	188	187	187	188	140626	140625	1		188	187	189	189	141755	141752	2.75		189	188	188	187	141378	141376	2		187	187	187	189	140628	140625	3
UT63-07D	195	194	195	196	152102	152100	2		195	195	196	195	152491	152490	0.75		196	196	196	195	153273	153272	0.75		196	195	196	195	152882	152881	1
UT31-06D	199	198	198	199	157610	157609	1		199	198	199	199	158007	158006	0.75		198	199	199	199	158007	158006	0.75		198	199	199	199	158007	158006	0.75
UT35-06D	185	184	185	186	136902	136900	2		186	186	186	186	138384	138384	0		185	185	185	185	136900	136900	0		185	186	186	186	138013	138012	0.75
UT58-06D	171	170	170	171	116282	116281	1		171	171	171	171	116964	116964	0		170	171	171	171	116623	116622	0.75		170	171	171	171	116623	116622	0.75
UT22-07D	186	185	185	186	137642	137641	1		187	187	186	186	139130	139129	1		186	186	186	186	138384	138384	0		186	186	186	186	138384	138384	0
UT52-07D	175	175	174	175	122151	122150	0.75		176	175	175	174	122502	122500	2		175	175	175	174	122151	122150	0.75		175	175	174	175	122151	122150	0.75
UT53-07D	182	183	181	184	133230	133225	5		182	182	183	182	132861	132860	0.75		184	183	183	182	133958	133956	2		183	182	184	183	133958	133956	2
UT75-07D	178	179	178	179	127450	127449	1		179	177	178	178	126738	126736	2		180	178	178	179	127809	127806	2.75		179	179	178	179	127807	127806	0.75
UT90-07D	176	177	177	176	124610	124609	1		177	176	176	177	124610	124609	1		178	177	177	176	125318	125316	2		177	177	178	177	125671	125670	0.75
UT110-07D	177	178	178	177	126026	126025	1		178	177	177	177	125671	125670	0.75		177	177	178	177	125671	125670	0.75		177	177	177	177	125316	125316	0
UT113-07D	181	181	180	180	130322	130321	1		182	181	181	181	131407	131406	0.75		181	181	182	182	131770	131769	1		181	182	180	180	130685	130682	2.75
UT14-08D	190	191	190	189	144402	144400	2		191	191	191	191	145924	145924	0		191	190	191	191	145543	145542	0.75		190	191	191	190	145162	145161	1
UT22-08D	175	175	176	176	123202	123201	1		175	175	176	175	122851	122850	0.75		177	176	176	176	124257	124256	0.75		176	176	175	175	123202	123201	1
UT37-08D	178	178	178	179	127093	127092	0.75		179	178	178	178	127093	127092	0.75		179	180	179	179	128523	128522	0.75		178	180	180	179	128525	128522	2.75
UT103-08D	190	190	191	191	145162	145161	1		191	191	191	191	145924	145924	0		192	192	192	190	146692	146689	3		191	191	192	192	146690	146689	1
UT01-08D	178	178	178	178	126736	126736	0		179	178	178	178	127093	127092	0.75		178	178	178	178	126736	126736	0		178	178	178	178	126736	126736	0
UT07-08D	173	173	174	172	119718	119716	2		173	172	171	172	118338	118336	2		174	174	173	174	120757	120756	0.75		173	173	173	173	119716	119716	0
UT100-08D	195	194	194	194	150933	150932	0.75		195	194	194	194	150933	150932	0.75		195	195	194	194	151322	151321	1		195	195	195	194	151711	151710	0.75
UT112-08D	183	183	183	183	133956	133956	0		184	183	184	184	135057	135056	0.75		184	183	183	183	134323	134322	0.75		182	183	183	183	133591	133590	0.75
UT114-07D	191	191	191	191	145924	145924	0		192	191	191	191	146307	146306	0.75		191	192	191	192	146690	146689	1		191	192	191	191	146307	146306	0.75
UT118-08D	178	178	177	178	126381	126380	0.75		177	176	177	178	125318	125316	2		179	179	179	178	127807	127806	0.75		178	178	178	179	127093	127092	0.75
UT15-08D	194	194	194	194	150544	150544	0		194	195	195	194	151322	151321	1		195	194	193	193	150159	150156	2.75		193	194	195	195	150935	150932	2.75
UT18-08D	190	190	190	190	144400	144400	0		191	190	190	190	144781	144780	0.75		190	191	190	190	144781	144780	0.75		190	190	191	190	144781	144780	0.75
UT23-08D	171	172	171	170	116966	116964	2		172	172	171	171	117650	117649	1		172	173	174	174	120065	120062	2.75		176	172	174	174	121112	121104	8
UT30-08D	195	195	195	194	151711	151710	0.75		195	194	194	195	151322	151321	1		195	194	195	194	151322	151321	1		195	195	195	194	151711	151710	0.75
UT42-08D	180	182	181	180	130685	130682	2.75		181	180	181	181	130683	130682	0.75		181	181	180	181	130683	130682	0.75		181	181	181	181	131044	131044	0
UT46-08D	186	190	190	188	142140	142129	11		188	188	187	189	141378	141376	2		189	188	189	188	142130	142129	1		188	188	189	189	142130	142129	1
UT71-06D	194	194	194	193	150157	150156	0.75		195	193	194	193	150159	150156	2.75		194	193	194	194	150157	150156	0.75		194	194	193	194	150157	150156	0.75
UT73-08D	170	171	172	170	116625	116622	2.75		172	170	172	172	117652	117649	3		173	171	173	173	119028	119025	3		172	172	172	173	118681	118680	0.75
UT78-08D	166	167	167	168	111558	111556	2		167	166	167	166	110890	110889	1		167	167	167	167	111556	111556	0		167	167	168	167	111891	111890	0.75
UT97-08D	178	180	180	180	128884	128881	3		180	179	178	179	128166	128164	2		179	180	180	179	128882	128881	1		179	180	180	180	129241	129240	0.75
UT75-08D	176	177	177	177	124963	124962	0.75		176	175	176	176	123553	123552	0.75		177	177	177	177	125316	125316	0		177	177	177	178	125671	125670	0.75
UT76-08D	177	178	178	178	126381	126380	0.75		178	177	178	178	126381	126380	0.75		178	178	178	178	126736	126736	0		178	178	178	178	126736	126736	0
means				183.46								183.505								183.845								183.88
							84.5								53.25								62.25								56
						ABSOLUTE TEM:	0.750555							ABSOLUTE TEM:	0.595819							ABSOLUTE TEM:	0.644205							ABSOLUTE TEM:	0.61101
						RELATIVE TEM:	0.409111							RELATIVE TEM:	0.324688							RELATIVE TEM:	0.350407							RELATIVE TEM:	0.332287

## Sheet: INTEROBSERVER TEM
	ROUND 1								ROUND 2								ROUND 3								ROUND 4																		MEAN TEM
UT skeleton ID	GOL_N1	GOL_S1	GOL_L1	GOL_H1					GOL_N2	GOL_S2	GOL_L2	GOL_H2					GOL_N3	GOL_S3	GOL_L3	GOL_H3					GOL_N4	GOL_S4	GOL_L4	GOL_H4	%ERROR_NS	%ERROR_NL	%ERROR_NH	%ERROR_SL	%ERROR_SH	%ERROR_LH	SEI_N	SEI_S	SEI_L	SEI_H
UT68-07D	167	168	167	168	112226	112225	1		168	167	166	168	111893	111890	2.75		166	167	168	167	111558	111556	2		168	167	168	167	0.598802	0	0.595238	0.598802	0	0.595238	0.298507	0.298507	0.298507	0.298507	112226	112225	1
UT70-06D	179	180	180	180	129241	129240	0.75		180	180	181	180	129961	129960	0.75		181	180	181	180	130322	130321	1		180	181	180	180	0.552486	0	0	0.552486	0.552486	0	0	0.555556	0	0	129961	129960	0.75
UT72-06D	190	189	189	190	143642	143641	1		190	189	189	190	143642	143641	1		189	190	189	189	143263	143262	0.75		190	190	189	190	0	0.526316	0	0.526316	0	0.529101	0	0	0.526316	0	144021	144020	0.75
UT72-07D	184	184	183	184	135057	135056	0.75		184	183	184	183	134690	134689	1		183	184	183	184	134690	134689	1		184	183	184	183	0.546448	0	0.543478	0.546448	0	0.543478	0.27248	0.27248	0.27248	0.27248	134690	134689	1
UT76-06D	187	187	186	185	138759	138756	2.75		186	188	186	187	139505	139502	2.75		186	190	185	185	139146	139129	17		187	190	188	187	1.57895	0.534759	0	1.05263	1.57895	0.531915	0.266667	1.33333	0.266667	0.266667	141382	141376	6
UT76-07D	186	185	185	186	137642	137641	1		185	186	186	185	137642	137641	1		185	186	185	185	137271	137270	0.75		185	186	186	186	0.537634	0.540541	0.540541	0	0	0	0.537634	0	0	0	138013	138012	0.75
UT78-07D	187	186	186	186	138757	138756	0.75		188	186	186	185	138761	138756	4.75		186	186	186	185	138013	138012	0.75		186	186	186	186	0	0	0	0	0	0	0	0	0	0	138384	138384	0
UT79-07D	196	197	196	196	154057	154056	0.75		197	197	197	197	155236	155236	0		197	197	196	197	154843	154842	0.75		196	197	197	196	0.507614	0.510204	0	0	0.507614	0.507614	0.254453	0.254453	0.254453	0.254453	154450	154449	1
UT82-06D	200	202	202	203	162817	162812	4.75		202	202	202	202	163216	163216	0		202	203	202	203	164026	164025	1		202	203	202	202	0.492611	0	0	0.492611	0.492611	0	0	0.49505	0	0	163621	163620	0.75
UT82-07D	180	180	179	180	129241	129240	0.75		180	180	180	179	129241	129240	0.75		180	180	179	180	129241	129240	0.75		179	180	180	179	0.555556	0.558659	0	0	0.555556	0.555556	0.278552	0.278552	0.278552	0.278552	128882	128881	1
UT82-08D	193	194	194	194	150157	150156	0.75		195	194	194	194	150933	150932	0.75		194	195	194	194	150933	150932	0.75		194	194	195	194	0	0.515464	0	0.515464	0	0.512821	0	0	0.515464	0	150933	150932	0.75
UT86-07D	171	171	170	170	116282	116281	1		172	170	171	169	116286	116281	5		170	170	170	170	115600	115600	0		170	171	171	169	0.584795	0.588235	0.588235	0	1.16959	1.16959	0.293255	0.293255	0.293255	0.879765	115943	115940	2.75
UT87-07D	197	198	196	196	154845	154842	2.75		198	197	198	197	156026	156025	1		198	197	197	197	155631	155630	0.75		198	197	198	197	0.507614	0	0.505051	0.507614	0	0.505051	0.253165	0.253165	0.253165	0.253165	156026	156025	1
UT88-07D	186	187	184	186	138017	138012	4.75		186	186	186	186	138384	138384	0		187	186	185	186	138386	138384	2		187	186	186	186	0.537634	0.534759	0.534759	0	0	0	0.537634	0	0	0	138757	138756	0.75
UT89-07D	180	180	180	180	129600	129600	0		181	181	181	179	130324	130321	3		182	181	180	180	130685	130682	2.75		180	180	182	179	0	1.11111	0.555556	1.11111	0.555556	1.64835	0	0	1.11111	0.555556	129965	129960	4.75
UT96-06D	183	184	181	182	133230	133225	5		183	183	182	181	132863	132860	2.75		182	183	181	182	132498	132496	2		183	183	183	181	0	0	1.0929	0	1.0929	1.0929	0	0	0	1.0929	133228	133225	3
UT98-06D	189	187	188	188	141378	141376	2		188	187	187	187	140251	140250	0.75		188	187	187	189	141003	141000	2.75		187	189	188	189	1.0582	0.534759	1.06952	0.529101	0	0.531915	0.795756	0.265252	0.265252	0.265252	141755	141752	2.75
UT63-07D	196	196	195	195	152882	152881	1		196	195	194	195	152102	152100	2		196	196	195	196	153273	153272	0.75		195	195	196	195	0	0.512821	0	0.512821	0	0.510204	0	0	0.512821	0	152491	152490	0.75
UT31-06D	198	198	199	199	157610	157609	1		199	199	198	198	157610	157609	1		199	199	198	199	158007	158006	0.75		199	199	199	199	0	0	0	0	0	0	0	0	0	0	158404	158404	0
UT35-06D	185	185	185	186	137271	137270	0.75		185	186	184	186	137273	137270	2.75		185	186	185	186	137642	137641	1		185	186	186	186	0.537634	0.540541	0.540541	0	0	0	0.537634	0	0	0	138013	138012	0.75
UT58-06D	170	170	171	171	116282	116281	1		171	171	170	171	116623	116622	0.75		171	171	170	171	116623	116622	0.75		171	171	171	171	0	0	0	0	0	0	0	0	0	0	116964	116964	0
UT22-07D	186	186	186	187	138757	138756	0.75		186	186	185	187	138386	138384	2		186	186	185	186	138013	138012	0.75		186	186	186	186	0	0	0	0	0	0	0	0	0	0	138384	138384	0
UT52-07D	175	175	175	176	122851	122850	0.75		175	175	175	175	122500	122500	0		175	174	174	175	121802	121801	1		174	175	175	174	0.571429	0.574713	0	0	0.571429	0.571429	0.286533	0.286533	0.286533	0.286533	121802	121801	1
UT53-07D	184	183	182	182	133593	133590	2.75		183	182	183	182	133226	133225	1		183	184	181	183	133595	133590	4.75		182	183	184	182	0.546448	1.0989	0	0.546448	0.546448	1.08696	0.273973	0.273973	0.821918	0.273973	133593	133590	2.75
UT75-07D	180	179	178	179	128166	128164	2		178	179	179	177	127095	127092	2.75		178	178	178	178	126736	126736	0		179	179	179	178	0	0	0.558659	0	0.558659	0.558659	0	0	0	0.558659	127807	127806	0.75
UT90-07D	178	177	176	177	125318	125316	2		177	177	177	176	124963	124962	0.75		177	178	177	176	125318	125316	2		176	177	176	177	0.564972	0	0.568182	0.564972	0	0.568182	0.283286	0.283286	0.283286	0.283286	124610	124609	1
UT110-07D	177	177	177	178	125671	125670	0.75		177	177	178	177	125671	125670	0.75		178	177	178	177	126026	126025	1		177	177	177	177	0	0	0	0	0	0	0	0	0	0	125316	125316	0
UT113-07D	181	181	181	182	131407	131406	0.75		181	182	181	181	131407	131406	0.75		182	180	180	181	130685	130682	2.75		182	180	180	181	1.11111	1.0989	0.549451	0	0.555556	0.555556	0.831025	0.277008	0.277008	0.277008	130685	130682	2.75
UT14-08D	191	190	190	191	145162	145161	1		190	191	191	191	145543	145542	0.75		191	191	190	191	145543	145542	0.75		191	190	189	191	0.526316	1.04712	0	0.526316	0.526316	1.0582	0.262467	0.262467	0.787402	0.262467	144783	144780	2.75
UT22-08D	177	176	175	175	123555	123552	2.75		176	176	175	175	123202	123201	1		176	175	176	176	123553	123552	0.75		176	175	176	175	0.571429	0	0.568182	0.571429	0	0.568182	0.2849	0.2849	0.2849	0.2849	123202	123201	1
UT37-08D	179	178	178	179	127450	127449	1		180	180	178	178	128168	128164	4		179	180	178	178	127809	127806	2.75		179	179	179	178	0	0	0.558659	0	0.558659	0.558659	0	0	0	0.558659	127807	127806	0.75
UT103-08D	192	191	190	191	145926	145924	2		192	191	190	191	145926	145924	2		192	192	191	191	146690	146689	1		190	192	191	191	1.04167	0.526316	0.526316	0.520833	0.520833	0	0.52356	0.52356	0	0	145926	145924	2
UT01-08D	178	178	178	179	127093	127092	0.75		178	178	178	178	126736	126736	0		178	178	178	178	126736	126736	0		178	178	178	178	0	0	0	0	0	0	0	0	0	0	126736	126736	0
UT07-08D	174	173	173	173	120063	120062	0.75		174	173	173	172	119718	119716	2		173	173	174	171	119375	119370	4.75		174	173	172	172	0.578035	1.14943	1.14943	0.578035	0.578035	0	0.869565	0.289855	0.289855	0.289855	119373	119370	2.75
UT100-08D	195	195	195	195	152100	152100	0		195	195	194	194	151322	151321	1		194	195	194	194	150933	150932	0.75		194	194	194	194	0	0	0	0	0	0	0	0	0	0	150544	150544	0
UT112-08D	184	182	183	184	134325	134322	2.75		183	183	183	183	133956	133956	0		183	183	183	184	134323	134322	0.75		183	183	183	184	0	0	0.546448	0	0.546448	0.546448	0	0	0	0.546448	134323	134322	0.75
UT114-07D	191	191	191	192	146307	146306	0.75		192	192	191	191	146690	146689	1		191	191	191	191	145924	145924	0		192	191	191	191	0.52356	0.520833	0.520833	0	0	0	0.52356	0	0	0	146307	146306	0.75
UT118-08D	179	178	178	177	126738	126736	2		179	178	178	176	126385	126380	4.75		179	178	177	177	126383	126380	2.75		178	179	178	178	0.558659	0	0	0.558659	0.558659	0	0	0.561798	0	0	127093	127092	0.75
UT15-08D	195	193	194	194	150546	150544	2		194	194	194	195	150933	150932	0.75		193	195	194	195	150935	150932	2.75		193	195	194	194	1.02564	0.518135	0.518135	0.512821	0.512821	0	0.515464	0.515464	0	0	150546	150544	2
UT18-08D	190	190	190	191	144781	144780	0.75		191	190	190	190	144781	144780	0.75		190	191	190	190	144781	144780	0.75		190	190	190	190	0	0	0	0	0	0	0	0	0	0	144400	144400	0
UT23-08D	172	171	171	172	117650	117649	1		173	172	172	172	118681	118680	0.75		174	174	171	171	119034	119025	9		174	174	170	171	0	2.29885	1.72414	2.29885	1.72414	0.588235	0.869565	0.869565	1.44928	0.869565	118693	118680	12.75
UT30-08D	195	195	195	195	152100	152100	0		194	195	195	194	151322	151321	1		195	195	195	194	151711	151710	0.75		194	194	194	195	0	0	0.515464	0	0.515464	0.515464	0	0	0	0.515464	150933	150932	0.75
UT42-08D	181	181	180	181	130683	130682	0.75		181	181	182	180	131046	131044	2		180	181	181	181	130683	130682	0.75		181	181	180	181	0	0.552486	0	0.552486	0	0.555556	0	0	0.552486	0	130683	130682	0.75
UT46-08D	189	188	186	188	141005	141000	4.75		188	188	190	188	142132	142129	3		189	189	190	187	142511	142506	4.75		188	189	188	189	0.529101	0	0.531915	0.529101	0	0.531915	0.265252	0.265252	0.265252	0.265252	142130	142129	1
UT71-06D	194	194	194	195	150933	150932	0.75		193	194	194	193	149770	149769	1		194	193	194	194	150157	150156	0.75		194	194	193	193	0	0.515464	0.515464	0.515464	0.515464	0	0.258398	0.258398	0.258398	0.258398	149770	149769	1
UT73-08D	173	172	170	172	117997	117992	4.75		171	172	171	170	116966	116964	2		173	172	172	172	118681	118680	0.75		173	173	170	172	0	1.7341	0.578035	1.7341	0.578035	1.17647	0.289855	0.289855	1.44928	0.289855	118342	118336	6
UT78-08D	167	167	166	167	111223	111222	0.75		167	167	167	166	111223	111222	0.75		167	168	167	167	111891	111890	0.75		167	167	168	166	0	0.598802	0.598802	0.598802	0.598802	1.19048	0	0	0.598802	0.598802	111558	111556	2
UT97-08D	179	179	178	180	128166	128164	2		180	180	180	179	129241	129240	0.75		180	180	180	178	128884	128881	3		179	180	180	179	0.555556	0.558659	0	0	0.555556	0.555556	0.278552	0.278552	0.278552	0.278552	128882	128881	1
UT75-08D	177	177	176	176	124610	124609	1		177	177	177	175	124612	124609	3		177	177	177	176	124963	124962	0.75		177	178	177	176	0.561798	0	0.564972	0.561798	1.1236	0.564972	0	0.564972	0	0.564972	125318	125316	2
UT76-08D	178	178	177	178	126381	126380	0.75		178	178	178	177	126381	126380	0.75		178	178	178	178	126736	126736	0		178	178	178	178	0	0	0	0	0	0	0	0	0	0	126736	126736	0
				183.64								183.65								183.685								183.705	0.357234	0.396018	0.353178	0.36231	0.363003	0.419693
							77								75.5								91.25												0.218834	0.207701	0.25462	0.233599			79.25
						ABSOLUTE TEM:	0.716473							ABSOLUTE TEM:	0.70946							ABSOLUTE TEM:	0.779957																	ABSOLUTE TEM:	0.528333		0.683556
						RELATIVE TEM:	0.390151							RELATIVE TEM:	0.386311							RELATIVE TEM:	0.424617																	RELATIVE TEM:	0.287599		0.372169
																														0.865	0.863	0.863	0.864	2.98426
																														0.865	0.863	0.863	0.864	2.98426
																																		-2.75e-06
